# Supplementary material for: Bio-Inspired Hierarchical Micro-/Nanostructures for Anti-Icing Solely Fabricated by Metal-Assisted Chemical Etching
Source: Micromachines (Basel). 2022 Jul 7;13(7):1077. doi: 10.3390/mi13071077 (PMC9317431; doi:10.3390/mi13071077)
Supplement: Supplementary file 1 [file micromachines-13-01077-s001.zip]

Archive with 3 entries (3 files):
- micromachines-1800933-supplementary.pdf
- Video S1- Sliding angle.mp4
- Video S2- The whole process of water droplets' transition from the liquid state to the ice state for the S and MN surfaces..mp4
